# Supplementary material for: The Mediator Subunit, Med23 Is Required for Embryonic Survival and Regulation of Canonical WNT Signaling During Cranial Ganglia Development
Source: Front Physiol. 2020 Oct 22;11:531933. doi: 10.3389/fphys.2020.531933 (PMC7642510; doi:10.3389/fphys.2020.531933)
Supplement: Supplementary Table 1 — Examples of genes with downregulated expression in Med23sn/sn embryos compared to wild-type littermate controls. [file Table_1.XLSX]

## Sheet: Sheet1
log2(snouty/wt)	AveExp	p.val	p.adj	t	Symbol	Accession	Product	GID	LocusLink	ID	Name
-7.24481	3.16096	0.00641131	0.213323	-25.3999	Nab2	NM_008668	Ngfi-A binding protein 2	GI_6679003	17937	mMC010007	scl38316.2.557_144
-6.077	6.12203	0.00829618	0.221248	-21.3057	Rasa4	BC057460	Mus musculus RAS p21 protein activator 4, mRNA (cDNA clone MGC:65435 IMAGE:4527934), complete cds.	GI_34785417	NA	mMA034379	scl0003969.1_3
-5.90662	2.71313	0.00864927	0.221361	-20.7083	IGKV16-104	AJ235936	Mus musculus IgVk rf gene.	GI_5327098	NA	mMO036298	IGKV16-104|AJ235936|Ig_kappa_variable_16-104_171
-5.50595	2.4771	0.00958693	0.225497	-19.3036	Wdr19	NM_153391	WD repeat domain 19	GI_23510248	213081	mMC016151	scl27772.36.1_193
-5.48275	2.40368	0.00964643	0.225497	-19.2222	1210002B07Rik	NM_026500	Mus musculus RIKEN cDNA 1210002B07 gene (1210002B07Rik), mRNA.	GI_13385987	NA	mMA034438	scl000988.1_273
-5.47203	6.52688	0.00967411	0.225497	-19.1847	K2R	NC_004105	Ectromelia virus, complete genome.	GI_22164589	NA	mVI036559	22164589_4349_rc | Ectromelia virus
-5.42161	3.42899	0.00980619	0.225497	-19.0079	A930010G16Rik		RIKEN cDNA A930010G16 gene		77795	mMC015816	scl19732.2.15_0
-4.8349	2.57879	0.00123249	0.168825	-17.2395	Cd2	NM_013486	CD2 antigen	GI_7304948	12481	mMC016318	scl21758.4.1_5
-4.44278	2.65002	0.00445923	0.200084	-6.59237	Ear5	NM_019398	eosinophil-associated, ribonuclease A family, member 5	GI_9506558	54159	mMC011830	scl2746.1.1_251
-4.39706	2.57308	0.00514385	0.203757	-9.59729	Usmg2		upregulated during skeletal muscle growth 2		83677	mMC001643	scl50393.1.1_60
-4.19615	1.36486	0.00873664	0.221361	-7.7011	Car8	NM_007592	carbonic anhydrase 8	GI_33469068	12319	mMC009790	scl24569.10.1_182
-3.88429	2.42488	0.00429692	0.196704	-6.66775	1700067A10Rik		RIKEN cDNA 1700067A10 gene		73406	mMC004916	scl2821.1.1_327
-3.53871	3.67042	0.000900807	0.16319	-19.5875	B230216C01Rik		RIKEN cDNA B230216C01 gene		320179	mMC016354	scl20853.1_433
-3.25119	5.43186	1.38271e-05	0.093754	-11.6755	Egr1	NM_007913	early growth response 1	GI_24475900	13653	mMC010986	scl52114.2_187
-3.14756	2.81346	0.000835238	0.16319	-20.1993	Sult1e1	NM_023135	sulfotransferase family 1E, member 1	GI_12963514	20860	mMC016498	scl26411.8.1_114
-3.08339	1.54248	0.00101515	0.16319	-18.6573	Art2a	NM_007490	ADP-ribosyltransferase 2a	GI_6671576	11871	mMC011015	scl30965.3.1_50
-3.06251	2.74432	0.00387866	0.194243	-10.7826	Mmp8	NM_008611	matrix metalloproteinase 8	GI_31982183	17394	mMC016376	scl37304.10_29
-3.02838	3.34322	0.00180666	0.176097	-14.7485	Defb37	NM_181683	defensin beta 37	GI_32129202	353320	mMC007896	scl35038.2.1_104
-2.95005	3.64615	0.00841784	0.221361	-7.82164	Clca3	NM_017474	chloride channel calcium activated 3	GI_8567335	23844	mMC008784	scl21416.11_167
-2.93869	2.56903	0.00228283	0.179573	-13.403	Nr1h3	NM_013839	Mus musculus nuclear receptor subfamily 1, group H, member 3 (Nr1h3), mRNA.	GI_7305320	NA	mMA035132	scl0003162.1_0
-2.80432	1.93872	0.00194516	0.177549	-14.3099	1700003C15Rik		RIKEN cDNA 1700003C15 gene		69345	mMR030287	scl0069345.1_95
-2.71963	3.20457	0.00664613	0.213928	-5.82683	D130009I18Rik	XM_488723	RIKEN cDNA D130009I18 gene	GI_51768611	320249	mMC004628	scl46002.13.1_69
-2.66487	1.90368	0.003207	0.189259	-11.6595	8030423J24Rik	XM_127424	RIKEN cDNA 8030423J24 gene	GI_20908600	77166	mMC009742	scl44642.3.1_91
-2.63964	2.93102	0.00558355	0.207165	-6.151	Slc2a2	NM_031197	solute carrier family 2 (facilitated glucose transporter), member 2	GI_13654261	20526	mMC005302	scl23324.11_234
-2.58937	2.46137	0.0017807	0.176096	-14.8359	Olfr820	NM_146675	olfactory receptor 820	GI_33239323	258670	mMC009011	scl5598.1.1_312
-2.51562	4.56994	0.00556465	0.207165	-9.29014	IGHV1S14	K00707$X00161	Mouse Ig germline H-chain BALB/c b-NP-equivalent VH104B gene, VH-II.	GI_196075	NA	mMO036216	IGHV1S14|K00707$X00161|Ig_heavy_variable_1S14_164
-2.48781	2.55358	0.00739622	0.217376	-8.2552	Txndc3	NM_181591	thioredoxin domain containing 3 (spermatozoa)	GI_31795582	73412	mMC004068	scl44248.17.1_15
-2.46357	1.75559	0.00232429	0.180017	-13.3046	Rfx4	NM_027689	Mus musculus regulatory factor X, 4 (influences HLA class II expression) (Rfx4), mRNA.	GI_41322905	NA	mMA034029	scl0003897.1_5
-2.45895	1.72032	0.00398851	0.194268	-6.82149	A930025H08Rik		RIKEN cDNA A930025H08 gene		77807	mMC008036	scl44161.1.2251_52
-2.39764	4.4931	0.00304994	0.184831	-7.4018	BC029719	NM_008662	cDNA sequence BC029719	GI_6678991	270179	mMC003262	scl36667.1.143_75
-2.37415	3.9597	0.00995294	0.225775	-7.29205	Apex2	NM_029943	apurinic/apyrimidinic endonuclease 2	GI_21541817	77622	mMC006910	scl53737.7_11
-2.36308	3.26472	7.73924e-05	0.114397	-21.8224	1110030O19Rik		RIKEN cDNA 1110030O19 gene		68668	mMC003862	scl32738.6.1_6
-2.24984	4.04634	0.00413894	0.195644	-10.498	2900064F13Rik		RIKEN cDNA 2900064F13 gene		73043	mMC005014	scl27650.1.1_36
-2.16826	9.96571	5.63952e-06	0.093754	-13.4792					NA	mCD037978	AFFX-BioB-3-at_85
-2.16677	1.58048	0.00587249	0.21	-9.08525	A230071N21Rik		RIKEN cDNA A230071N21 gene		320920	mMC010535	scl8822.1.1_272
-2.15937	3.21769	0.0037912	0.194243	-10.8843	Mmp8	NM_008611	matrix metalloproteinase 8	GI_31982183	17394	mMC016376	scl37304.10_29
-2.12587	2.40183	0.00638971	0.212986	-8.77273	Olfr628	NM_147097	olfactory receptor 628	GI_22128648	259101	mMR027310	scl00259101.2_180
-2.11234	2.89214	0.00674114	0.213928	-4.76131	r171.1	NC_002512	Rat cytomegalovirus Maastricht, complete genome.	GI_9845300	NA	mVI036802	9845300_4823 | Rat cytomegalovirus Maastricht
-2.1121	2.91718	0.000561151	0.158776	-12.2496	4930555M17Rik		RIKEN cDNA 4930555M17 gene		78039	mMC012253	scl22416.2.1_29
-2.11035	4.21853	0.00671182	0.213928	-8.59538	Kng1	NM_023125	kininogen 1	GI_31981262	16644	mMC018864	scl016644.11_30
-2.04543	3.40651	0.00198349	0.177549	-8.42633	4930571O06Rik		RIKEN cDNA 4930571O06 gene		78048	mMC003216	scl33305.2.1_110
-2.04228	3.53302	0.00710404	0.21611	-8.39483	Olfr971	NM_146614	olfactory receptor 971	GI_33239225	258607	mMC002002	scl37075.1.12_21
-2.04083	2.46224	0.00782801	0.219829	-4.57868	B230220N19Rik	NM_175693	RIKEN cDNA B230220N19 gene	GI_31342335	319321	mMR028987	scl00319321.2_27
-2.02972	4.09132	0.00484051	0.203757	-9.84137	Sec14l4	NM_146013	SEC14-like 4 (S. cerevisiae)	GI_22165367	103655	mMC012610	scl41894.14.178_7
-1.99831	3.62689	0.0096337	0.225497	-3.89437			Arabidopsis thaliana NAC1 (NAC1) mRNA, complete cds	GI_6649235	NA	mCD037897	gi|6649235|gb|AF198054.1|AF198054_149
-1.9914	2.5748	0.00662111	0.213928	-8.64411	C6	NM_016704	complement component 6	GI_7709995	12274	mMC006120	scl48134.9.5_24
-1.97673	2.04984	0.00476807	0.20361	-5.20486	VACVgp273	NC_001559	Vaccinia virus, complete genome.	GI_9790357	NA	mVI036554	9790357_4546 | Vaccinia virus
-1.94602	2.91404	0.00620009	0.211241	-4.8658	V1rh1	NM_134211	vomeronasal 1 receptor, H1	GI_21955271	171245	mMC016443	scl12348.1.1_60
-1.93754	2.39056	0.00635177	0.212678	-8.79444	D430039N05Rik	NM_175514	RIKEN cDNA D430039N05 gene	GI_28202058	241520	mMC006369	scl20696.8_72
-1.93113	1.41531	0.00412541	0.195644	-6.75144	Pira1	NM_011087	paired-Ig-like receptor A1	GI_6755063	18722	mMR027451	scl0018722.1_79
-1.90929	3.22295	0.00322467	0.189423	-11.6332					NA	mMA034978	scl0001052.1_0
-1.90225	1.7692	0.00377619	0.194243	-10.9021	D930031A20Rik	NM_176910	RIKEN cDNA D930031A20 gene	GI_31342367	319423	mMC016143	scl32059.2.1_50
-1.8404	4.34645	0.00137178	0.169081	-9.40688	1300007F04Rik	NM_026185	RIKEN cDNA 1300007F04 gene	GI_34328072	67477	mMC005196	scl41231.2_247
-1.81302	4.11477	0.00387294	0.194243	-10.7891	RcVgp167	NC_002512	Rat cytomegalovirus, complete genome.	GI_20198505	NA	mVI036659	20198505_5027_rc | Rat cytomegalovirus
-1.81194	3.60953	0.00481007	0.203757	-6.44071		AK053973	Mus musculus 2 days pregnant adult female oviduct cDNA, RIKEN full-length enriched library, clone:E230008G13 product:E2IG4 homolog [Homo sapiens], full insert sequence.	GI_26096091	NA	mMA035040	scl000244.1_65
-1.79095	3.78393	0.00333523	0.190822	-11.4732	Sync	NM_023485	syncoilin	GI_47059477	68828	mMC017531	scl24919.4.1_260
-1.75478	2.97672	0.00458294	0.200084	-10.066	Casp12	NM_009808	caspase 12	GI_31981867	12364	mMC005482	scl37315.11_411
-1.73658	3.53753	0.000753605	0.159891	-11.2317	Olfr1284	NM_146381	olfactory receptor 1284	GI_22129538	258379	mMC006643	scl4839.1.1_320
-1.73333	2.54807	0.00982442	0.225497	-7.33191	Tcl1b3	NM_013772	T-cell leukemia/lymphoma 1B, 3	GI_7305556	27378	mMR029316	scl0027378.2_91
-1.7204	4.52555	0.00377566	0.194243	-10.9027	Capn3	NM_007601	Mus musculus calpain 3 (Capn3), mRNA.	GI_6680843	NA	mMA034763	scl0003263.1_40
-1.71443	9.72525	0.00052893	0.158776	-6.35319		AF191028		GI_6708182	NA	mCD037018	gi|6708182|gb|AF191028.1|AF191028_896
-1.69213	3.33752	0.00478917	0.203757	-5.19901	Ifna4	NM_010504	interferon alpha family, gene 4	GI_6754293	15967	mMC019238	scl015967.1_72
-1.6756	1.71423	0.0028615	0.182953	-7.54612	Olfr344	NM_146628	olfactory receptor 344	GI_33239293	258621	mMC024882	scl0258621.1_253
-1.64742	2.29248	0.00661543	0.213928	-8.64719	VP2	NC_001505	Polyomavirus muris, complete genome.	GI_9626978	NA	mVI036812	9626978_87_rc | Murine polyomavirus
-1.63394	4.25685	0.00755294	0.21769	-8.18343	Olfr1368	NM_146534	olfactory receptor 1368	GI_33238951	258527	mMC009442	scl44242.1.1_80
-1.61823	3.94414	0.00623021	0.21128	-8.86523	IGHV5S26	AF120471	Mus musculus clone SDL 7-5; 8-3; 8-4; 8-7; 8-9 immunoglobulin heavy chain variable region (VH7183) gene, partial cds.	GI_4581910	NA	mMO036358	IGHV5S26|AF120471|Ig_heavy_variable_5S26_158
-1.60317	2.78232	0.00436347	0.19805	-10.2719	C230080I20Rik		RIKEN cDNA C230080I20 gene		232539	mMC006141	scl28192.1.3_16
-1.59142	2.68495	0.00604834	0.21	-8.97482	Txnl6	NM_145598	thioredoxin-like 6	GI_21704203	234404	mMC004928	scl15497.2.1_299
-1.58603	4.37088	0.00539629	0.206205	-9.409	Cd69	XM_132882	CD69 antigen	GI_51712687	12515	mMC021419	scl012515.2_183
-1.58262	5.77878	0.00155836	0.172355	-9.05633	4930546K05Rik	XM_489269	RIKEN cDNA 4930546K05 gene	GI_51764816	78194	mMC001596	scl35984.2.1_10
-1.54746	3.25307	0.00563277	0.207539	-9.24345	C2d	NM_178308	allergen dI chain C2D	GI_30315677	233097	mMC003897	scl31491.3.1_22
-1.51329	3.57487	0.00097831	0.16319	-10.3989	4930516E23Rik		RIKEN cDNA 4930516E23 gene		75048	mMC003380	scl5801.1.1_258
-1.49114	8.03904	9.7694e-06	0.093754	-12.3457	Raet1c	NM_009018	retinoic acid early transcript gamma	GI_6679620	19370	mMR029948	scl0019370.1_176
-1.46191	3.97957	0.00738714	0.217376	-5.63732	Synpr	NM_028052	synaptoporin	GI_31980700	72003	mMC006587	scl46622.9.670_4
-1.45223	4.25615	0.00915025	0.22238	-5.26935	Cer1	NM_009887	cerberus 1 homolog (Xenopus laevis)	GI_6753409	12622	mMC002795	scl24173.2_450
-1.4374	4.93719	0.00587979	0.21	-9.08057	Clcn6	NM_011929	Mus musculus chloride channel 6 (Clcn6), mRNA.	GI_6753433	NA	mMA034764	scl0002733.1_9
-1.43589	3.31673	0.00247811	0.181318	-6.12974	1700022E09Rik		RIKEN cDNA 1700022E09 gene		75636	mMC008551	scl48355.3.1_2
-1.42841	3.42961	0.0033078	0.190822	-7.22175	B930042K01Rik		RIKEN cDNA B930042K01 gene		320668	mMC005602	scl54099.1_84
-1.42565	2.90528	0.00665224	0.213928	-8.62728	Cyp2c38	NM_010002	cytochrome P450, family 2, subfamily c, polypeptide 38	GI_29789011	13097	mMR029218	scl0013097.1_320
-1.41313	3.68097	0.00750576	0.217376	-5.60922	Slco1c1	NM_021471	solute carrier organic anion transporter family, member 1c1	GI_10946865	58807	mMC002256	scl29390.15.1_23
-1.40501	3.64056	0.00874583	0.221361	-7.69772	AJ554213	NM_178243	cDNA sequence AJ554213	GI_31342451	240817	mMC025115	scl0240817.1_172
-1.39944	3.75507	0.00831819	0.221248	-4.50592	Ebi2	NM_183031	Epstein-Barr virus induced gene 2	GI_33942115	321019	mMC010944	scl45133.3_447
-1.3812	5.68724	0.00897862	0.221572	-3.68518	Prnd	NM_023043	prion protein dublet	GI_13605923	26434	mMC022033	scl026434.3_264
-1.38116	4.20582	0.00732133	0.217376	-4.6598	4931429I11Rik	XM_134806	RIKEN cDNA 4931429I11 gene	GI_51764812	70989	mMC014685	scl35993.5.1_203
-1.34288	2.88406	0.00664393	0.213928	-8.63176	Ftmt	NM_026286	ferritin mitochondrial	GI_13385779	67634	mMC003393	scl51959.1.1_143
-1.32355	11.8429	2.4684e-06	0.0914939	-15.3694	LDVgp8	NC_002534	Lactate dehydrogenase-elevating virus, complete genome.	GI_10181072	NA	mVI036517	10181072_418 | Lactate dehydrogenase-elevating virus
-1.30985	2.97559	0.00977513	0.225497	-7.34739	Serpinb7	NM_027548	serine (or cysteine) proteinase inhibitor, clade B, member 7	GI_16506823	116872	mMC015241	scl17577.9.1_67
-1.30627	2.06428	0.0035914	0.194051	-5.59068	4930412F09Rik		RIKEN cDNA 4930412F09 gene		73927	mMC017275	scl30259.3.1_38
-1.30029	2.94431	0.00718697	0.217029	-8.3544	Il18r1	NM_008365	interleukin 18 receptor 1	GI_6680422	16182	mMC009141	scl18032.14.78_265
-1.29939	3.1128	0.00883935	0.221361	-7.66357	Sult1a1	NM_133670	Mus musculus sulfotransferase family 1A, phenol-preferring, member 1 (Sult1a1), mRNA.	GI_19526821	NA	mMA031305	scl000152.1_1
-1.29894	3.83241	0.000547345	0.158776	-8.80163	4933427I18Rik		RIKEN cDNA 4933427I18 gene		71199	mMC014456	scl12324.4.1_115
-1.27563	5.13012	0.00152967	0.172355	-5.24394	Kifc1	NM_016761	kinesin family member C1	GI_7949059	16580	mMC021022	scl016580.2_11
-1.27033	3.34935	0.0027414	0.182953	-5.97905	Grm8	NM_008174	glutamate receptor, metabotropic 8	GI_6680104	14823	mMC007449	scl29221.13.1_68
-1.26277	3.80221	0.00415959	0.195644	-5.38805	Tgifx1	NM_153109	TGIF homeobox 1	GI_23346540	245583	mMC006811	scl54670.1.1_161
-1.25563	3.01364	0.00684785	0.213928	-4.74188	1700019L22Rik		RIKEN cDNA 1700019L22 gene		75549	mMC011297	scl34815.2.1_2
-1.25081	2.73805	0.00886895	0.221361	-3.97144	2700045P11Rik	XM_148080	RIKEN cDNA 2700045P11 gene	GI_38079702	72555	mMC007039	scl49419.1.2_39
-1.25045	3.14303	0.00827942	0.221248	-5.43872	4930477E14Rik		RIKEN cDNA 4930477E14 gene		74949	mMC009057	scl21812.2.1_327
-1.24613	3.02595	0.00517773	0.203757	-5.09659	Krtap3-2	NM_025720	keratin associated protein 3-2	GI_22094992	66708	mMC009055	scl39593.1.2_308
-1.23737	5.16514	0.00866666	0.221361	-7.72703	2310038E17Rik	XM_146486	RIKEN cDNA 2310038E17 gene	GI_51764306	71903	mMC017496	scl33430.14.1_253
-1.23198	4.04493	0.00223448	0.17955	-8.13033	Cnr1	NM_007726	cannabinoid receptor 1 (brain)	GI_47117698	12801	mMR027754	scl0012801.2_230
-1.23066	3.97512	0.000852601	0.16319	-5.83556	MHVgp9	NC_001846	Murine hepatitis virus, complete genome.	GI_9629812	NA	mVI036857	9629812_617_rc | Murine hepatitis virus
-1.20846	4.17435	0.00904103	0.221783	-7.5916	Klhl5	NM_175174	Mus musculus kelch-like 5 (Drosophila) (Klhl5), mRNA.	GI_31340910	NA	mMA033990	scl0004165.1_41
-1.20102	3.51524	0.00221478	0.17955	-8.152	9430031J16Rik	NM_172849	RIKEN cDNA 9430031J16 gene	GI_54020734	241134	mMR026131	scl00241134.2_171
-1.19266	3.54807	0.00922584	0.22238	-7.52758	Esr1	NM_007956	estrogen receptor 1 (alpha)	GI_31542615	13982	mMC011627	scl39179.17_22
-1.18462	3.49879	0.00149684	0.172304	-9.16571	Chdh	NM_172264	choline dehydrogenase	GI_26986562	218865	mMC008878	scl46514.10_218
-1.17612	6.93732	0.00286839	0.182953	-4.65378	Pax1	NM_008780	paired box gene 1	GI_6679208	18503	mMC023938	scl018503.6_182
-1.15496	2.87465	0.00269389	0.182931	-6.00492		BC027782	Mus musculus DnaJ (Hsp40) homolog, subfamily B, member 5, mRNA (cDNA clone IMAGE:5354756), with apparent retained intron.	GI_24081036	NA	mMA032658	scl0002599.1_68
-1.12687	6.65187	1.12061e-05	0.093754	-12.0768	4932442A14Rik		RIKEN cDNA 4932442A14 gene		320136	mMC014668	scl47960.1_16
-1.10693	6.13708	0.000207025	0.134914	-7.47242	Irak3	NM_028679	interleukin-1 receptor-associated kinase 3	GI_31543004	73914	mMC014609	scl37440.14_650
-1.10228	2.56601	0.00883821	0.221361	-5.32761	2810007J24Rik	NM_175250	RIKEN cDNA 2810007J24 gene	GI_31581572	76971	mMC005794	scl31737.12_81
-1.08053	3.92865	0.00188954	0.17745	-8.54969	Trim50	NM_178240	tripartite motif protein 50	GI_30142676	215061	mMC010752	scl27133.6.1_203
-1.06876	2.87586	8.68477e-05	0.114397	-10.3058	4933430H16Rik		RIKEN cDNA 4933430H16 gene		71285	mMC017534	scl31091.4.1_46
-1.05355	3.38175	0.00736184	0.217376	-5.64339	4432404J10Rik	NM_025709	RIKEN cDNA 4432404J10 gene	GI_40254513	66691	mMC012885	scl19410.1.18_47
-1.04195	5.62289	0.00659612	0.213928	-3.93542	4932441J04Rik		RIKEN cDNA 4932441J04 gene		319216	mMC014881	scl26577.5.1_267
-1.03859	4.22332	0.00736993	0.217376	-4.14708	A530088H08Rik	NM_178656	RIKEN cDNA A530088H08 gene	GI_31340968	193003	mMC002711	scl41423.2_68
-1.01909	4.88284	0.00731875	0.217376	-5.65378	Olfr1261	NM_146474	olfactory receptor 1261	GI_27883863	258466	mMC005136	scl20661.1.1_113
-1.00898	8.33016	0.000178355	0.131754	-7.66399	1700085D07Rik		RIKEN cDNA 1700085D07 gene		73491	mMC015284	scl47838.2.1_175
-0.987412	6.87709	0.000992557	0.16319	-5.67744	Olfr770	NM_146863	olfactory receptor 770	GI_22129150	258862	mMC014597	scl37336.1.343_29
-0.983803	5.81295	0.00163525	0.173115	-5.17912	Tdo2	NM_019911	tryptophan 2,3-dioxygenase	GI_31982696	56720	mMC020310	scl056720.1_140
-0.982912	3.52393	0.00730478	0.217376	-5.65717	Krtap3-1		keratin associated protein 3-1		69473	mMC004305	scl39592.1.37_213
-0.978906	2.73352	0.0068322	0.213928	-4.74471	AW111922	NM_021792	expressed sequence AW111922	GI_49274636	60440	mMC021241	scl060440.1_38
-0.950608	6.07317	0.000164701	0.131754	-7.768	Dkk1	NM_010051	dickkopf homolog 1 (Xenopus laevis)	GI_31542556	13380	mMC015898	scl52578.4_483
-0.942699	6.33595	0.000289661	0.151219	-7.05504	Hemgn	NM_053149	hemogen	GI_16716440	93966	mMC017739	scl24360.4_30
-0.932046	5.40174	0.00140729	0.169081	-5.32568	Klf2	NM_008452	Kruppel-like factor 2 (lung)	GI_6680579	16598	mMC022399	scl016598.3_26
-0.926787	4.99757	0.0016307	0.173115	-6.78831	1700066N21Rik		RIKEN cDNA 1700066N21 gene		73471	mMC005624	scl10312.5.1_130
-0.922944	7.0885	0.000489461	0.158776	-6.44041	Mab21l1	NM_010750	mab-21-like 1 (C. elegans)	GI_31560806	17116	mMR029953	scl0017116.1_0
-0.919104	5.35958	0.00830066	0.221248	-3.74816	Lphn3	XM_205556	latrophilin 3	GI_51711026	319387	mMR029415	scl00319387.1_245
-0.906273	3.70875	0.00178552	0.176096	-5.09455	Tcp11	NM_013687	t-complex protein 11	GI_24475950	21463	mMC026431	scl021463.1_326
-0.898471	2.83612	0.00668898	0.213928	-5.81516	Olfr1186	NM_146530	olfactory receptor 1186	GI_33239039	258523	mMC015789	scl20664.1.1_232
-0.898462	7.172	7.27079e-05	0.114397	-8.90639	Ian1	NM_174990	immune associated nucleotide 1	GI_28416439	107526	mMC020096	scl0107526.6_57
-0.896372	6.37211	5.33398e-05	0.114397	-9.37366	Entpd1	NM_009848	ectonucleoside triphosphate diphosphohydrolase 1	GI_31542610	12495	mMC014680	scl53142.15_13
-0.885883	2.88051	0.00620271	0.211241	-4.86527	Gbp5	NM_153564	guanylate nucleotide binding protein 5	GI_23956349	229898	mMC007052	scl22520.13.1_0
-0.873189	4.5421	0.00601938	0.21	-6.0093	4930451G21Rik		RIKEN cDNA 4930451G21 gene		73957	mMC010740	scl24741.1_393
-0.868477	7.69612	0.000942108	0.16319	-5.73136	Fut10	NM_134161	fucosyltransferase 10	GI_42476112	171167	mMC001106	scl33934.6_92
-0.861821	5.47638	0.00631827	0.212424	-3.97098	Nab1	NM_008667	Ngfi-A binding protein 1	GI_31543306	17936	mMC024574	scl017936.4_5
-0.858233	6.61424	0.00959382	0.225497	-3.89821	Soat1	NM_009230	sterol O-acyltransferase 1	GI_6678060	20652	mMC024492	scl020652.2_90
-0.856928	2.62643	0.00302649	0.184507	-4.60543	C230069C04	NM_172929	hypothetical protein C230069C04	GI_27370433	245095	mMR028636	scl00245095.1_172
-0.84614	2.72025	0.00742689	0.217376	-4.13969	2310079G19Rik	XM_484566	RIKEN cDNA 2310079G19 gene	GI_51769381	69699	mMC011852	scl48246.1.4_243
-0.844288	5.77584	0.0051927	0.203757	-4.49178	B230120H23Rik	NM_023057	RIKEN cDNA B230120H23 gene	GI_12746435	65964	mMC008172	scl20788.22.1_240
-0.837182	14.1054	0.000475196	0.158776	-6.47391	H19	0	H19 fetal liver mRNA	GI_41462403	14955	mMC002102	scl30470.4_40
-0.833801	4.65172	0.000740456	0.159891	-5.98509	Pzp	NM_007376	pregnancy zone protein	GI_6680607	11287	mMC003083	scl28362.34.1_80
-0.825937	4.27159	0.00698983	0.215724	-5.73578	Olfr676	NM_147095	olfactory receptor 676	GI_22128774	259099	mMC006370	scl9382.1.1_106
-0.824298	6.47371	0.000315826	0.152996	-6.95067	Ian1	NM_174990	Mus musculus immune associated nucleotide 1 (Ian1), transcript variant 1, mRNA.	GI_28416439	NA	mMA031693	scl0001202.1_249
-0.799733	6.01165	0.000108063	0.114397	-8.33817	8430408G22Rik	NM_145980	RIKEN cDNA 8430408G22 gene	GI_22122424	213393	mMC011325	scl29590.2_145
-0.795431	3.61905	0.00681002	0.213928	-3.90916	Paqr9	NM_198414	progestin and adipoQ receptor family member IX	GI_38259197	75552	mMC004442	scl36609.1.1613_78
-0.79294	3.6979	0.00506781	0.203757	-4.15572	BC027217	AC124037	ribosomal protein S8 full insert	GI_21700548	NA	mMA031790	scl0002860.1_37
-0.789821	5.36456	0.00181187	0.176097	-5.08055	Egr2	NM_010118	early growth response 2	GI_23956051	13654	mMC024651	scl013654.4_67
-0.784208	9.39517	1.51763e-05	0.093754	-11.5016	Lum	NM_008524	lumican	GI_6678739	17022	mMC010921	scl38510.3.1_11
-0.776936	4.06533	0.00686146	0.214054	-5.76911	Vcam1	NM_011693	vascular cell adhesion molecule 1	GI_31981429	22329	mMC017732	scl21614.10_440
-0.773094	6.61015	7.54761e-05	0.114397	-8.85142	A230093K24Rik		RIKEN cDNA A230093K24 gene		319279	mMC019382	scl0319279.1_62
-0.772365	6.02982	0.00231525	0.180017	-4.84988	9330119M13Rik	NM_177044	RIKEN cDNA 9330119M13 gene	GI_31342671	319963	mMC014321	scl54640.1.841_19
-0.767909	4.8245	0.00818781	0.221206	-3.75919	Ifnar2	NM_010509	Mus musculus interferon (alpha and beta) receptor 2 (Ifnar2), mRNA.	GI_6754299	NA	mMA032869	scl0001838.1_1
-0.754646	8.25403	0.000239963	0.138976	-7.28656	Dmrt2	NM_145831	doublesex and mab-3 related transcription factor 2	GI_29789376	226049	mMC013661	scl53252.4.1_29
-0.754343	5.82804	0.000139434	0.127114	-7.98928	Nkx6-2	NM_183248	NK6 transcription factor related, locus 2 (Drosophila)	GI_34304019	14912	mMC003681	scl30530.4.1_81
0.751122	7.65811	0.00429856	0.196704	4.29653	D830041H16Rik		RIKEN cDNA D830041H16 gene		319414	mMC002656	scl29894.1.1_89
0.752237	10.7055	0.00406599	0.194912	4.34469	1810026B05Rik	XM_489186	RIKEN cDNA 1810026B05 gene	GI_51749643	69170	mMR030568	scl0069170.1_29
0.756292	9.48715	0.000126394	0.120126	8.12219	4930583H14Rik	NM_026358	RIKEN cDNA 4930583H14 gene	GI_13385859	67749	mMC007848	scl22188.5_6
0.75937	10.5756	0.00297819	0.182953	4.6199	2310002J21Rik		RIKEN cDNA 2310002J21 gene		66360	mMR030649	scl0066360.1_93
0.760102	10.7597	0.00858133	0.221361	3.72143	Hoxd4	NM_010469	homeo box D4	GI_6754237	15436	mMR029361	scl0015436.1_55
0.761123	9.0515	0.00172976	0.175004	5.12497	5730422P05Rik		RIKEN cDNA 5730422P05 gene		67762	mMC022994	scl067762.1_163
0.762766	8.90121	0.000902634	0.16319	5.77587	Plekha2	NM_031257	pleckstrin homology domain-containing, family A (phosphoinositide binding specific) member 2	GI_31543492	83436	mMC017403	scl35001.15_103
0.764557	10.7603	0.0075503	0.21769	3.82483	Actb	NM_007393	Mus musculus actin, beta, cytoplasmic (Actb), mRNA.	GI_6671508	NA	mCT000325	NM_007393.6|chr5|-|140582586|140583412_625
0.764944	5.95548	0.00020747	0.134914	7.46969	A930004K21Rik	NM_172673	RIKEN cDNA A930004K21 gene	GI_51036626	228564	mMC018080	scl18755.20_323
0.765271	8.46596	0.00539572	0.206205	4.10276	Rgs10	NM_026418	regulator of G-protein signalling 10	GI_13385913	67865	mMC021304	scl067865.1_323
0.765669	8.55425	0.00295861	0.182953	4.62584	Spry2	NM_011897	sprouty homolog 2 (Drosophila)	GI_6755651	24064	mMC010387	scl45180.2.259_7
0.765674	11.2141	0.00953287	0.225497	3.63745	Wtap	NM_175394	Wilms' tumour 1-associating protein	GI_33946270	60532	mMC014255	scl51110.1.5_28
0.768645	7.61005	0.00126344	0.168825	5.43266	Nppb	NM_008726	natriuretic peptide precursor type B	GI_31982151	18158	mMC005028	scl24711.3.1_0
0.768905	11.4213	0.00670945	0.213928	3.9214	2700079J08Rik		RIKEN cDNA 2700079J08 gene		77014	mMR030169	scl0077014.1_407
0.769592	10.6235	0.00899003	0.221706	3.68416	Actb	NM_007393	Mus musculus actin, beta, cytoplasmic (Actb), mRNA.	GI_6671508	NA	mCP001189	gi|6671508|ref|NM_007393.1|_400
0.771025	8.64577	0.00621986	0.211241	3.98399	Csad	NM_144942	cysteine sulfinic acid decarboxylase	GI_21450350	246277	mMC022197	scl0246277.1_158
0.775804	9.25361	0.00818796	0.221206	3.75918	D5Ertd689e	BC057405	Mus musculus DNA segment, Chr 5, ERATO Doi 689, expressed, mRNA (cDNA clone MGC:62515 IMAGE:6409438), complete cds.	GI_34783702	NA	mMA033112	scl0004039.1_97
0.77583	10.5086	0.00792347	0.219829	3.7857	Actb	NM_007393	Mus musculus actin, beta, cytoplasmic (Actb), mRNA.	GI_6671508	NA	mCP001231	gi|6671508|ref|NM_007393.1|_400
0.776443	4.12227	0.00932122	0.223192	3.65531	1700011L22Rik	XM_134463	RIKEN cDNA 1700011L22 gene	GI_20885419	67687	mMC017343	scl34610.7.1_50
0.777925	3.57819	0.00752721	0.217615	5.60419	9530018H14Rik		RIKEN cDNA 9530018H14 gene		77395	mMC011406	scl29000.1.1_76
0.778018	7.43915	0.00487462	0.203757	4.18874	Tacc1	NM_177089	transforming, acidic coiled-coil containing protein 1	GI_40556385	320165	mMC021639	scl0320165.1_2
0.778047	10.5067	0.00798475	0.220111	3.77947	Actb	NM_007393	Mus musculus actin, beta, cytoplasmic (Actb), mRNA.	GI_6671508	NA	mCT000445	NM_007393.6|chr5|-|140582586|140583412_625
0.778231	11.2748	0.00723487	0.21714	3.8596	Actb	NM_007393	Mus musculus actin, beta, cytoplasmic (Actb), mRNA.	GI_6671508	NA	mCP000674	gi|6671508|ref|NM_007393.1|_400
0.779023	10.5107	0.00532373	0.205815	4.11407	Actb	NM_007393	Mus musculus actin, beta, cytoplasmic (Actb), mRNA.	GI_6671508	NA	mCP000383	gi|6671508|ref|NM_007393.1|_400
0.779636	11.3758	0.0074387	0.217376	3.83694	Wtap	NM_175394	Wilms' tumour 1-associating protein	GI_33946270	60532	mMC014255	scl51110.1.5_28
0.78332	10.7565	0.00817014	0.221206	3.76094	Actb	NM_007393	Mus musculus actin, beta, cytoplasmic (Actb), mRNA.	GI_6671508	NA	mCP000413	gi|6671508|ref|NM_007393.1|_400
0.784113	14.3365	0.00616899	0.211241	3.9908	Actb	NM_007393	Mus musculus actin, beta, cytoplasmic (Actb), mRNA.	GI_6671508	NA	mCA000101	NM_007393.6|chr5|-|140582586|140583412_625_REVCOMP
0.784295	13.2475	0.00812431	0.220854	3.76548	Dpp10	NM_199021	dipeptidylpeptidase 10	GI_46048413	269109	mMC017277	scl16360.27_149
0.788719	10.5914	0.00897532	0.221572	3.68547	Actb	NM_007393	Mus musculus actin, beta, cytoplasmic (Actb), mRNA.	GI_6671508	NA	mCP001205	gi|6671508|ref|NM_007393.1|_400
0.790256	10.7745	0.00892086	0.221361	3.69034	Actb	NM_007393	Mus musculus actin, beta, cytoplasmic (Actb), mRNA.	GI_6671508	NA	mCP000576	gi|6671508|ref|NM_007393.1|_400
0.790329	6.28049	0.000788973	0.16319	5.91745	Srd5a2l2	NM_153801	steroid 5 alpha-reductase 2-like 2	GI_24418916	243078	mMC013801	scl26441.12.1_3
0.792646	7.4362	0.00391432	0.194243	4.37777	Sct	NM_011328	secretin	GI_6755415	20287	mMC007167	scl30493.4.19_120
0.793215	6.90244	0.00407192	0.194912	4.34342		BC059087	Mus musculus cDNA clone MGC:70067 IMAGE:30139109, complete cds.	GI_37589524	NA	mMA034992	scl000959.1_2
0.793358	10.5924	0.00701826	0.21574	3.88445	Actb	NM_007393	Mus musculus actin, beta, cytoplasmic (Actb), mRNA.	GI_6671508	NA	mCP000229	gi|6671508|ref|NM_007393.1|_400
0.796022	6.39595	0.00850175	0.221361	3.72891	1810044D09Rik		RIKEN cDNA 1810044D09 gene		69798	mMC004607	scl29745.2.1_5
0.798433	11.1578	0.00219523	0.178831	4.89938	1810026B05Rik	XM_489186	RIKEN cDNA 1810026B05 gene	GI_51749643	69170	mMC020445	scl069170.1_207
0.798832	9.54192	0.0036165	0.194243	4.4471	Birc6	NM_007566	baculoviral IAP repeat-containing 6	GI_10048467	12211	mMR026342	scl0012211.2_193
0.801476	10.581	0.00843894	0.221361	3.73487	Actb	NM_007393	Mus musculus actin, beta, cytoplasmic (Actb), mRNA.	GI_6671508	NA	mCP000665	gi|6671508|ref|NM_007393.1|_400
0.801755	10.9631	0.00786464	0.219829	3.79173	Actb	NM_007393	Mus musculus actin, beta, cytoplasmic (Actb), mRNA.	GI_6671508	NA	mCP001209	gi|6671508|ref|NM_007393.1|_400
0.803749	8.7653	0.00400777	0.194375	4.35722	1110003H10Rik	XM_145500	RIKEN cDNA 1110003H10 gene	GI_51744649	73729	mMC020677	scl073729.1_287
0.805443	6.4799	0.00514445	0.203757	4.5012	CRG-L1	NM_139306	cancer related gene-liver 1	GI_21314857	230379	mMC021528	scl0230379.5_233
0.809378	10.8164	0.00798739	0.220111	3.7792	Actb	NM_007393	Mus musculus actin, beta, cytoplasmic (Actb), mRNA.	GI_6671508	NA	mCP001516	gi|6671508|ref|NM_007393.1|_400
0.811064	5.21625	0.00494303	0.203757	4.54167	1700056E22Rik	XM_484951	RIKEN cDNA 1700056E22 gene	GI_51705460	73363	mMC002325	scl15814.1.218_226
0.81343	10.5154	0.00664639	0.213928	3.92917	Actb	NM_007393	Mus musculus actin, beta, cytoplasmic (Actb), mRNA.	GI_6671508	NA	mCP000605	gi|6671508|ref|NM_007393.1|_400
0.815808	7.95138	0.000175884	0.131754	7.68213	B930086H10Rik		RIKEN cDNA B930086H10 gene		319331	mMR030872	scl00319331.1_82
0.820159	6.52085	0.00421684	0.196246	4.31311	9030407P20Rik		RIKEN cDNA 9030407P20 gene		71568	mMC008649	scl30732.3_105
0.821589	10.1447	0.00864462	0.221361	3.71553	Zic1	NM_009573	zinc finger protein of the cerebellum 1	GI_42476264	22771	mMC004702	scl35507.4.1_71
0.822431	5.93361	0.000681739	0.159891	6.07398	Nts	NM_024435	Mus musculus neurotensin (Nts), mRNA.	GI_40254499	NA	mMA032271	scl0003764.1_13
0.823489	10.4954	0.00790803	0.219829	3.78728	Actb	NM_007393	Mus musculus actin, beta, cytoplasmic (Actb), mRNA.	GI_6671508	NA	mCP000332	gi|6671508|ref|NM_007393.1|_400
0.826546	3.50224	0.00726898	0.217376	5.66589	AK029554	NM_001001492	Mus musculus RIKEN cDNA 4921526F01 gene (4921526F01Rik), mRNA.	GI_47894387	NA	mMA034316	scl0001817.1_16
0.826892	7.13153	0.00101547	0.16319	5.65397	Baiap1	NM_010367	BAI1-associated protein 1	GI_34328050	14924	mMC013720	scl28654.30_30
0.829036	5.15813	0.00607611	0.21009	4.0034	A930041I02Rik	NM_178778	RIKEN cDNA A930041I02 gene	GI_31341050	320271	mMC015933	scl19343.20_128
0.830294	9.48087	0.000897322	0.16319	5.78203	Pfkfb3	NM_133232	6-phosphofructo-2-kinase/fructose-2,6-biphosphatase 3	GI_18875393	170768	mMC024723	scl0170768.1_23
0.83476	3.17675	0.000602085	0.159891	7.06649	Olfr427	NM_207158	olfactory receptor 427	GI_46391076	259162	mMC022302	scl0259162.1_92
0.839155	10.6428	0.00764793	0.21806	3.81439	Actb	NM_007393	Mus musculus actin, beta, cytoplasmic (Actb), mRNA.	GI_6671508	NA	mCP001525	gi|6671508|ref|NM_007393.1|_400
0.844145	12.5593	0.00549592	0.207165	4.08728	Actb	NM_007393	Mus musculus actin, beta, cytoplasmic (Actb), mRNA.	GI_6671508	NA	mCA000163	NM_007393.6|chr5|-|140582586|140583412_625_REVCOMP
0.844541	10.609	0.00686641	0.214054	3.90239	Actb	NM_007393	Mus musculus actin, beta, cytoplasmic (Actb), mRNA.	GI_6671508	NA	mCP001225	gi|6671508|ref|NM_007393.1|_400
0.845161	7.07761	0.0091051	0.22238	3.67401	Rarres2	NM_027852	retinoic acid receptor responder (tazarotene induced) 2	GI_21313657	71660	mMC015194	scl29045.3.1_38
0.847563	4.04517	0.00853011	0.221361	4.47602	IGKV4-71	AJ231218	Mus musculus IgVk al4 gene.	GI_5304997	NA	mMO036125	IGKV4-71|AJ231218|Ig_kappa_variable_4-71_20
0.855224	6.40744	0.000933518	0.16319	5.74086	Hist1h1a	NM_030609	histone 1, H1a	GI_21426822	80838	mMC018230	scl12327.1.1_38
0.855727	7.24454	0.000146192	0.127114	7.92586	9330177L23Rik		RIKEN cDNA 9330177L23 gene		77246	mMC011237	scl25966.1.1_87
0.856301	8.22647	0.00378812	0.194243	4.81737	1700091J24Rik		RIKEN cDNA 1700091J24 gene		73552	mMC017805	scl2227.1.1_148
0.85921	8.21933	0.00190153	0.17745	5.03456	Hist1h2bh	NM_178197	histone 1, H2bh	GI_30061386	319182	mMC023473	scl0319182.1_4
0.865232	5.33861	0.000267869	0.146012	7.15051	A830010M09Rik		RIKEN cDNA A830010M09 gene		320317	mMC012045	scl22329.1.1_3
0.865731	3.3883	0.00303763	0.184578	7.41088	4932416A15	NM_173433	hypothetical protein 4932416A15	GI_27734117	244694	mMC018058	scl36222.2.1_1
0.867634	10.9346	0.00703013	0.21574	3.88307	Bri3	NM_018772	brain protein I3	GI_9055175	55950	mMC007846	scl21206.2.1_228
0.870453	7.64287	0.0048027	0.203757	4.2014	2210008N01Rik		RIKEN cDNA 2210008N01 gene		76579	mMC019361	scl076579.1_276
0.876039	5.57185	0.00204058	0.177549	4.96784	Wnt10b	NM_011718	wingless related MMTV integration site 10b	GI_6756002	22410	mMC011223	scl46758.5_98
0.88019	3.15286	0.00661766	0.213928	5.83464	Olfr1219	NM_146899	olfactory receptor 1219	GI_22129084	258901	mMC020391	scl0258901.1_329
0.880347	7.24332	0.00794689	0.220111	3.78332	L259	NM_153513	Mus musculus L259 (L259), mRNA.	GI_23943800	NA	mMA033614	scl0002117.1_17
0.885746	7.69797	0.00603566	0.21	4.00896	Hist1h4k	NM_178211	histone 1, H4k	GI_30061358	319160	mMC020993	scl0319160.1_25
0.886611	9.9142	0.00489207	0.203757	4.1857	Wtap	NM_175394	Wilms' tumour 1-associating protein	GI_33946270	60532	mMC006579	scl50297.12_80
0.886623	6.9119	0.00955897	0.225497	3.63528	2700033N17Rik		RIKEN cDNA 2700033N17 gene		72603	mMC008360	scl18836.2.1_39
0.889377	9.14029	0.000618157	0.159891	6.18058	Hoxa7	NM_010455	homeo box A7	GI_6754233	15404	mMR029245	scl0015404.2_311
0.895169	5.56117	0.00127583	0.168825	5.42292	V1rb9	NM_053230	vomeronasal 1 receptor, B9	GI_16716542	113857	mMR027751	scl00113857.1_85
0.89605	3.12818	0.00930217	0.223024	3.65694	Cyp2a4	NM_009997	cytochrome P450, family 2, subfamily a, polypeptide 4	GI_6753573	13086	mMR026800	scl0013086.1_58
0.89759	6.40567	0.0011844	0.168466	5.49746	Hist1h2ab	NM_175660	histone 1, H2ab	GI_30061368	319172	mMC012062	scl12329.1.1_313
0.900079	9.26919	0.00241286	0.180657	4.81169	Drbp1	NM_153405	developmentally regulated RNA binding protein 1	GI_23510272	241490	mMC007937	scl20740.10.1_120
0.900766	7.75233	0.00374484	0.194243	4.41647	Vldlr	NM_013703	very low density lipoprotein receptor	GI_7305628	22359	mMC003334	scl53247.20_415
0.901989	3.21253	0.00546917	0.20703	4.09138	5730405A10Rik		RIKEN cDNA 5730405A10 gene		70474	mMC011933	scl21296.1.2_307
0.9028	5.3788	0.0013285	0.168825	5.38266	Gca	NM_145523	grancalcin	GI_31559941	227960	mMC018310	scl19219.1.708_20
0.907413	3.20499	0.00351077	0.193359	5.62253	Olfr128	NM_206816	olfactory receptor 128	GI_45592939	383243	mMC022223	scl0383243.1_47
0.907734	2.75424	0.00629844	0.212235	4.29965	5830426I08Rik		RIKEN cDNA 5830426I08 gene		78067	mMC014307	scl47361.1.1_28
0.907869	4.28879	0.00841205	0.221361	4.02116	D830050J10Rik	NM_178264	RIKEN cDNA D830050J10 gene	GI_31342187	352968	mMC012011	scl29605.1.1_171
0.909329	5.43036	0.00710408	0.21611	3.87451	Fhit	NM_010210	fragile histidine triad gene	GI_6753861	14198	mMC006213	scl45906.4.1_41
0.914514	4.92192	0.00452874	0.200084	4.25164	A330076H08Rik		RIKEN cDNA A330076H08 gene		320026	mMC017439	scl31265.2.937_294
0.92488	9.68396	0.00141775	0.169081	5.31839	Drbp1	NM_178090	Mus musculus developmentally regulated RNA binding protein 1 (Drbp1), mRNA.	GI_31342549	NA	mMA032810	scl0003137.1_53
0.929956	5.29522	0.00867141	0.221361	3.99257	BC038479	NM_153803	cDNA sequence BC038479	GI_24418924	244757	mMC017736	scl36095.21_14
0.931631	10.2014	0.00762882	0.217772	3.81642	0610012D17Rik	NM_025329	RIKEN cDNA 0610012D17 gene	GI_21426852	66061	mMC015526	scl49236.4.1_1
0.931677	8.99951	0.00444568	0.19998	4.26754	Hist1h3i	NM_178207	histone 1, H3i	GI_30061344	319153	mMC024888	scl0319153.1_241
0.938915	6.8214	0.0029605	0.182953	4.62526	Rora	NM_013646	RAR-related orphan receptor alpha	GI_7305438	19883	mMR026729	scl0019883.1_304
0.940218	10.1338	0.000544744	0.158776	6.32029	Loxl2	NM_033325	lysyl oxidase-like 2	GI_33589811	94352	mMC005039	scl46136.14_107
0.942755	10.3177	0.00954785	0.225497	3.6362	Dscr5	NM_019543	Down syndrome critical region homolog 5 (human)	GI_31980951	56176	mMC019730	scl056176.1_174
0.943375	5.95358	0.000655949	0.159891	6.1158	E130113K22Rik	BC061492	Mus musculus RIKEN cDNA E130113K22 gene, mRNA (cDNA clone IMAGE:3499149), partial cds.	GI_38181595	NA	mMA035062	scl0002555.1_30
0.944575	8.81478	0.000886633	0.16319	5.79454	Hoxc8	NM_010466	homeo box C8	GI_21362260	15426	mMC005076	scl47449.2_635
0.94682	7.70687	0.000390916	0.152996	6.69846	Ier3	NM_133662	immediate early response 3	GI_19526807	15937	mMC012054	scl50762.2_0
0.9495	5.64673	0.000350163	0.152996	6.82772	6530437J22Rik		RIKEN cDNA 6530437J22 gene		286968	mMC011936	scl9573.4.1_75
0.950374	2.40992	0.00805709	0.220854	4.06196	1700030F18Rik	XM_354881	RIKEN cDNA 1700030F18 gene	GI_51829908	72277	mMC015415	scl46730.5.1_13
0.964463	12.1648	0.00240092	0.180657	4.81627	Myl4	NM_010858	myosin, light polypeptide 4	GI_42476179	17896	mMC007065	scl40832.13.1_18
0.969755	6.41219	0.00567861	0.207987	4.05985	Hspb3	NM_019960	heat shock protein 3	GI_9910271	56534	mMC017637	scl43487.1.19_98
0.970467	8.55443	0.00407535	0.194912	4.34269	2310038D14Rik		RIKEN cDNA 2310038D14 gene		78495	mMC023841	scl078495.2_180
0.973601	6.80546	0.00995004	0.225775	3.86449	BC050210	NM_201365	cDNA sequence BC050210	GI_41235749	381337	mMC022368	scl0381337.2_45
0.978109	5.5616	0.00140817	0.169081	5.32507	mt-Nd2		NADH dehydrogenase 2, mitochondrial		17717	mMR030303	scl0017717.1_272
0.981216	9.23167	0.00240401	0.180657	4.81508	Hist1h3b	NM_178203	histone 1, H3b	GI_30061338	319150	mMC021730	scl0319150.1_257
1.00268	11.2234	0.00723378	0.21714	3.85972	Dscr5	NM_019543	Mus musculus Down syndrome critical region homolog 5 (human) (Dscr5), mRNA.	GI_31980951	NA	mMA032304	scl0001801.1_3
1.00951	7.03762	0.0023579	0.180574	4.83297		AK012325	Mus musculus 11 days embryo whole body cDNA, RIKEN full-length enriched library, clone:2700033N17 product:unclassifiable, full insert sequence.	GI_12848992	NA	mMA034209	scl0003300.1_40
1.01176	7.65803	0.000507994	0.158776	6.3985	Bnip3	NM_009760	BCL2/adenovirus E1B 19kDa-interacting protein 1, NIP3	GI_31981880	12176	mMC008829	scl30534.8_189
1.01204	7.38056	0.00638325	0.212986	3.96251	1190002F15Rik		RIKEN cDNA 1190002F15 gene		381822	mMC024431	scl0381822.1_19
1.01484	9.29904	0.00481083	0.203757	4.19996	Slc39a1	NM_013901	solute carrier family 39 (zinc transporter), member 1	GI_39930336	30791	mMR026828	scl0030791.1_194
1.01583	6.53505	0.0081654	0.221206	3.76141	Gngt2	NM_023121	guanine nucleotide binding protein (G protein), gamma transducing activity polypeptide 2	GI_21327662	14710	mMC008599	scl41002.6.1_5
1.01742	8.9365	9.41515e-05	0.114397	8.53214	2310006J04Rik	NM_026278	RIKEN cDNA 2310006J04 gene	GI_31982649	67620	mMC002041	scl34861.7.1_55
1.01764	6.94943	0.00420339	0.196246	4.31588	Cox6a2	NM_009943	cytochrome c oxidase, subunit VI a, polypeptide 2	GI_6753501	12862	mMC013619	scl30620.3.1_5
1.02739	10.5737	0.000451089	0.158776	6.53322	Ddit4	NM_029083	DNA-damage-inducible transcript 4	GI_21312867	74747	mMC013674	scl37934.3_287
1.03116	4.2866	0.000406982	0.152996	6.65165	Grid2	NM_008167	glutamate receptor, ionotropic, delta 2	GI_6680090	14804	mMC009479	scl29956.4_609
1.03502	5.88072	0.00525986	0.204792	4.12426	LOC239447	NM_173422	collectin liver 1	GI_27734137	239447	mMC011184	scl47913.6_530
1.03544	9.59299	0.00162441	0.173115	5.18556	Hsf2	NM_008297	heat shock factor 2	GI_31560683	15500	mMC024682	scl015500.15_97
1.03839	8.74838	0.00286031	0.182953	4.65633	Hist1h2bn	NM_178201	histone 1, H2bn	GI_30061394	319187	mMC023961	scl0319187.1_0
1.04217	5.48797	0.00986691	0.225497	3.87224	E030030I06Rik	XM_286230	RIKEN cDNA E030030I06 gene	GI_51765478	319887	mMC011915	scl38132.1.32_125
1.05141	5.9277	0.00106817	0.16319	5.60216	A230077L10Rik		RIKEN cDNA A230077L10 gene		320859	mMR027089	scl00320859.1_277
1.05437	9.0504	0.00552669	0.207165	4.08259	Hist1h2bl	NM_178199	histone 1, H2bl	GI_30061388	319185	mMC020098	scl0319185.1_5
1.05739	6.19552	0.00895473	0.221361	3.68731	2010001M06Rik		RIKEN cDNA 2010001M06 gene		69812	mMC007148	scl25932.2.1_17
1.06072	3.27509	0.0056759	0.207987	4.40257	Cd44	NM_009851	CD44 antigen	GI_46048138	12505	mMR028593	scl0012505.2_12
1.06997	4.94219	0.00365741	0.194243	7.00432	Cyp2j13	NM_145548	cytochrome P450, family 2, subfamily j, polypeptide 13	GI_21704079	230459	mMC016270	scl24091.9.1_43
1.0702	9.12533	0.000106447	0.114397	8.3592	2610528A11Rik		RIKEN cDNA 2610528A11 gene		70045	mMC018774	scl45708.4.1_80
1.07145	7.71994	0.00487245	0.203757	4.18912	A730063M14Rik		RIKEN cDNA A730063M14 gene		320368	mMC016125	scl38332.1_14
1.07922	6.36082	0.000878215	0.16319	5.80452	Hist1h1b	NM_020034	histone 1, H1b	GI_21426892	56702	mMC014831	scl44228.1.74_105
1.10684	9.95424	0.000974448	0.16319	5.69643	C330008K14Rik	XM_128979	RIKEN cDNA C330008K14 gene	GI_51770855	77619	mMC025720	scl077619.4_0
1.109	3.4635	0.00919756	0.22238	5.26074	D030011O10Rik	NM_177192	RIKEN cDNA D030011O10 gene	GI_31343027	320560	mMC019486	scl0320560.2_5
1.1236	8.98707	0.00846216	0.221361	3.73266	Hist1h2bp	NM_178202	histone 1, H2bp	GI_30061390	319188	mMC025678	scl0319188.1_136
1.12903	4.53359	0.00409005	0.195112	5.41101	9930027N05Rik	NM_198405	Mus musculus RIKEN cDNA 9930027N05 gene (9930027N05Rik), transcript variant 2, mRNA.	GI_41282034	NA	mMA034193	scl0002049.1_44
1.12986	8.60198	0.00698151	0.215647	3.88876	Hist1h2bk	NM_175665	histone 1, H2bk	GI_30089703	319184	mMC022663	scl0319184.1_311
1.13315	8.58265	0.00370015	0.194243	4.427	Hist1h2bj	NM_178198	histone 1, H2bj	GI_30061380	319183	mMC022443	scl0319183.1_124
1.13699	5.53917	0.000147464	0.127114	7.9143	Hist1h1e	NM_015787	histone 1, H1e	GI_13430889	50709	mMC017693	scl44209.1.326_5
1.14687	8.63758	0.00344151	0.192693	4.49087	Hist1h2bf	NM_178195	histone 1, H2bf	GI_30061382	319180	mMC025440	scl0319180.1_4
1.15628	8.30262	0.00495404	0.203757	4.17499	Hoxc9	NM_008272	homeo box C9	GI_31982840	15427	mMC016505	scl47452.3.1_39
1.16303	5.37272	0.000258169	0.142825	7.19589	Rai2	NM_198409	retinoic acid induced 2	GI_38259195	24004	mMC024178	scl024004.2_257
1.16865	9.6352	0.00391666	0.194243	4.37725	Hist1h2bm	NM_178200	histone 1, H2bm	GI_30061384	319186	mMC020837	scl0319186.1_75
1.173	8.18783	0.00677425	0.213928	3.91349					NA	mMO035843	mtDNA_ND6
1.17546	2.52829	0.00288865	0.182953	5.10961	Tas2r115	NM_207020	taste receptor, type 2, member 115	GI_46309576	353325	mMC025435	scl0353325.1_327
1.19133	3.78795	0.00744324	0.217376	5.62396	6030446N20Rik	NM_178801	RIKEN cDNA 6030446N20 gene	GI_31342203	338363	mMR030908	scl00338363.2_149
1.19392	9.30308	0.000921359	0.16319	5.75449	mt-Nd5		NADH dehydrogenase 5, mitochondrial		17721	mMR030356	scl0017721.1_131
1.20606	5.8545	0.00874157	0.221361	3.70659	Eno2	NM_013509	enolase 2, gamma neuronal	GI_31982744	13807	mMC025031	scl013807.1_30
1.21241	7.65653	0.00071722	0.159891	6.01927	3110023J12Rik		RIKEN cDNA 3110023J12 gene		73134	mMC011424	scl20883.1.1_121
1.22207	6.56173	0.00852344	0.221361	3.72686	Hist1h4h	NM_153173	histone 1, H4h	GI_23943921	69386	mMR029158	scl0069386.2_29
1.23069	5.22602	0.00404556	0.194912	4.34906	Hif1a	NM_010431	hypoxia inducible factor 1, alpha subunit	GI_7363432	15251	mMC007362	scl42341.9.1_5
1.23569	8.09298	6.14762e-05	0.114397	9.15691	2500002B13Rik		RIKEN cDNA 2500002B13 gene		78353	mMC008807	scl33804.6.1_88
1.23768	9.15129	0.00602313	0.21	4.01069	2900042B11Rik	XM_204090	RIKEN cDNA 2900042B11 gene	GI_51709373	72938	mMC016985	scl25161.8.1_87
1.24271	6.14122	0.00730542	0.217376	3.85168	Vldlr	NM_013703	very low density lipoprotein receptor	GI_7305628	22359	mMR028548	scl0022359.2_126
1.25556	7.95778	0.00146897	0.171603	5.28353	Pam	NM_013626	peptidylglycine alpha-amidating monooxygenase	GI_7305366	18484	mMC023525	scl018484.3_7
1.28556	8.41236	0.00129976	0.168825	5.4044	Hoxc9	NM_008272	homeo box C9	GI_31982840	15427	mMC016505	scl47452.3.1_39
1.29303	8.11271	0.00229061	0.179573	4.8598	Pam	NM_013626	peptidylglycine alpha-amidating monooxygenase	GI_7305366	18484	mMR030753	scl0018484.1_248
1.33178	2.69561	0.00347888	0.193319	7.11188	Olfr535	NM_146954	olfactory receptor 535	GI_22129008	258956	mMC019027	scl31914.1.1_70
1.36004	6.23005	0.000509203	0.158776	6.39582	Nts	NM_024435	neurotensin	GI_40254499	67405	mMC006868	scl37558.4.1_29
1.36255	3.51321	0.00114336	0.166269	9.92971	Znrf4	NM_011483	zinc and ring finger 4	GI_6755665	20834	mMC005495	scl49764.1.12_287
1.37642	8.08969	0.00700458	0.21574	3.88605	Ttr	NM_013697	transthyretin	GI_7305598	22139	mMC011315	scl52209.6.1_16
1.37659	2.90681	0.00747741	0.217376	3.83272	Olfr341	NM_146950	olfactory receptor 341	GI_22203812	258952	mMC017870	scl4527.1.1_323
1.40435	5.40897	0.0098935	0.225497	3.608	Hist1h3a	NM_013550	histone 1, H3a	GI_34328214	360198	mMC014410	scl44203.1.23_290
1.41956	13.0032	0.00179108	0.176096	5.09158	2310056P07Rik	NM_027342	RIKEN cDNA 2310056P07 gene	GI_21312545	70186	mMC018972	scl48508.5.1_8
1.4321	7.29962	0.0091104	0.22238	3.67354	Hist1h3c	NM_175653	histone1, H3c	GI_30089711	319148	mMC017267	scl11507.1.1_324
1.47064	10.1123	0.000751922	0.159891	5.96866	2700086A05Rik		RIKEN cDNA 2700086A05 gene		72628	mMC009865	scl30046.5.1_57
1.47971	3.45591	0.00375333	0.194243	4.41449	Oas1g	NM_011852	2'-5' oligoadenylate synthetase 1G	GI_31560523	23960	mMR027364	scl0023960.2_325
1.49425	2.46896	0.00223892	0.17955	8.12548	Col10a1	NM_009925	procollagen, type X, alpha 1	GI_6753479	12813	mMC014334	scl39030.3_572
1.50545	5.95492	0.0058872	0.21	4.02971	2810449M09Rik		RIKEN cDNA 2810449M09 gene		78397	mMR029278	scl0078397.1_35
1.50916	5.91201	0.00320069	0.189259	4.55533	8030402F09Rik		RIKEN cDNA 8030402F09 gene		78734	mMC025058	scl078734.1_102
1.51233	4.0123	0.00133678	0.168825	7.12146	Psmb3	NM_011971	proteasome (prosome, macropain) subunit, beta type 3	GI_31981321	26446	mMC013379	scl40954.3.1_30
1.54709	10.5084	1.78119e-05	0.0943165	11.2082	Rpgrip1	NM_023879	retinitis pigmentosa GTPase regulator interacting protein 1	GI_13569851	77945	mMR028054	scl0077945.1_177
1.5773	2.97672	0.00450424	0.200084	10.1382	Serpina12	NM_026535	serine (or cysteine) proteinase inhibitor, clade A (alpha-1 antiproteinase, antitrypsin), member 12	GI_13386037	68054	mMR030563	scl0068054.1_3
1.59136	3.40407	0.00126009	0.168825	7.22317	9430087B15Rik		RIKEN cDNA 9430087B15 gene		77438	mMR029474	scl0077438.1_65
1.59594	5.44074	0.000213027	0.136139	7.43615	C030002B11Rik		RIKEN cDNA C030002B11 gene		78540	mMC006288	scl38357.2.167_180
1.60679	1.49432	0.00496117	0.203757	9.74179	Catsper1	NM_139301	cation channel of sperm 1	GI_21314843	225865	mMC016255	scl52834.10.1_4
1.71007	3.84158	0.00855105	0.221361	7.77052	Artn	NM_009711	Mus musculus artemin (Artn), mRNA.	GI_31542147	NA	mMA034344	scl0002725.1_24
1.74634	3.16744	0.000233201	0.138976	15.8368	Krt1-c29	NM_010666	keratin complex-1, acidic, gene C29	GI_7106336	16675	mMC018430	scl39601.8.1_0
1.75273	3.60374	0.00404734	0.194912	6.79102	1600014K23Rik	XM_135938	RIKEN cDNA 1600014K23 gene	GI_51772154	71996	mMC011433	scl54800.2.27_101
1.75855	2.97373	0.00510885	0.203757	6.32223	Stard6	NM_029019	StAR-related lipid transfer (START) domain containing 6	GI_31560059	170461	mMC013343	scl51791.11_399
1.76113	5.16799	0.000154812	0.130415	9.22366	Ssxb1	NM_026492	synovial sarcoma, X member B, breakpoint 1	GI_51468095	67985	mMC019536	scl067985.6_1
1.79076	3.97211	0.00716869	0.217029	3.8671	LOC210321	NM_183143	epididymal protein Av381126	GI_34147158	210321	mMC018512	scl31107.6.1_14
1.81243	11.369	0.0013341	0.168825	5.37849	0610040B09Rik		RIKEN cDNA 0610040B09 gene		75395	mMC003704	scl39672.4.1_141
1.82265	3.97637	0.00376332	0.194243	5.52553	4930511F01Rik		RIKEN cDNA 4930511F01 gene		75053	mMC003900	scl20211.2.1_46
1.85546	3.14706	0.0031123	0.186517	5.79397	Olfr301	NM_212436	olfactory receptor 301	GI_47059096	257958	mMC023045	scl0257958.1_223
1.87333	4.3528	0.00428953	0.196704	10.3445	Bfsp2	NM_001002896	beaded filament structural protein 2, phakinin	GI_50872158	107993	mMC022605	scl0107993.3_117
1.92912	3.78845	0.000715304	0.159891	11.4057	1700100L14Rik		RIKEN cDNA 1700100L14 gene		73584	mMC010029	scl44646.4.1_125
1.94783	2.52319	0.00970525	0.225497	7.36952	Igfbp1	NM_008341	insulin-like growth factor binding protein 1	GI_34328134	16006	mMC013377	scl41845.4.1_2
2.17137	3.43621	0.0069974	0.21574	8.4478	Defb3	NM_013756	defensin beta 3	GI_7304996	27358	mMC014458	scl34016.2.1_50
2.22973	2.41152	0.00141866	0.169081	9.31329	Cog2	NM_029746	component of oligomeric golgi complex 2	GI_24475693	76332	mMC003847	scl33184.17.37_9
2.27483	3.68597	0.000464909	0.158776	9.14463					NA	mMO035813	scl000049.1_523_REVCOMP
2.30613	3.85918	0.00494312	0.203757	9.75647	Spt2	NM_009268	salivary protein 2	GI_6678122	20771	mMR029507	scl0020771.1_0
2.46315	2.06539	0.00748932	0.217376	5.61308	1110021N19Rik	NM_020519	RIKEN cDNA 1110021N19 gene	GI_10048457	57277	mMC020094	scl057277.2_21
2.46459	2.43872	0.00172216	0.175004	15.0399					NA	mMA034163	scl000261.1_14
2.48664	2.3752	0.000999874	0.16319	10.332	C330021H03Rik		RIKEN cDNA C330021H03 gene		78528	mMC017627	scl38165.4.1_77
2.50151	2.18872	0.00400628	0.194375	10.6398	Gucy2c	BC034064	Mus musculus guanylate cyclase 2c, mRNA (cDNA clone IMAGE:4208530), partial cds.	GI_21707859	NA	mMA034974	scl0001192.1_14
2.5115	2.64847	0.00104082	0.16319	10.21					NA	mTG035817	PsiPlusExtendedPkgSignal
2.57837	4.36918	0.00857988	0.221361	4.46912	AI429613	NM_134000	Mus musculus expressed sequence AI429613 (AI429613), mRNA.	GI_31542076	NA	mMA033913	scl0003863.1_75
2.60658	3.52758	0.000449615	0.158776	13.0723	IGHV5S25	AF120470	Mus musculus clone SDL 8-13 immunoglobulin heavy chain variable region (VH7183) gene, partial cds.	GI_4581908	NA	mMO036334	IGHV5S25|AF120470|Ig_heavy_variable_5S25_146
2.60875	3.09744	0.000393223	0.152996	13.5955	Pde5a	NM_153422	phosphodiesterase 5A, cGMP-specific	GI_23510316	242202	mMC016342	scl22661.11.1_68
2.62344	5.29634	0.000548766	0.158776	12.3301	V1rg5	NM_134206	vomeronasal 1 receptor, G5	GI_21717734	171240	mMC007318	scl9723.1.1_216
2.64618	2.43872	0.00161021	0.173115	15.4584	H2-M10.4	NM_177634	histocompatibility 2, M region locus 10.4	GI_29244029	224753	mMC019111	scl49951.3.1_16
2.7057	5.46491	0.000757288	0.159891	11.2156		AK076549	Mus musculus adult male testis cDNA, RIKEN full-length enriched library, clone:4921501M07 product:similar to CDNA FLJ31903 FIS, CLONE NT2RP7004260, WEAKLY SIMILAR TO MYOSIN HEAVY CHAIN, NONMUSCLE TYPE B [Homo sapiens], full insert sequence.	GI_26096874	NA	mMA033894	scl0003601.1_11
2.71762	3.00784	0.00168348	0.173115	15.1801	1300006C06Rik	NM_028792	RIKEN cDNA 1300006C06 gene	GI_21311940	74158	mMC016137	scl46956.4_124
2.84579	2.65368	0.00269087	0.182931	12.5299	BC013481	NM_139065	Mus musculus cDNA sequence BC013481 (BC013481), mRNA.	GI_20532345	NA	mMA032385	scl0003951.1_49
2.88501	3.40399	0.00509656	0.203757	9.634	Ppp1r9b	NM_172261	protein phosphatase 1, regulatory subunit 9B	GI_50053702	217124	mMC016323	scl41017.13_82
3.12717	1.08048	0.00177897	0.176096	14.8418	Stk10	NM_009288	serine/threonine kinase 10	GI_6678162	20868	mMR029690	scl0020868.1_54
3.41036	2.79342	0.00170761	0.174365	15.0921	Ube3a	NM_011668	Mus musculus ubiquitin protein ligase E3A (Ube3a), transcript variant 2, mRNA.	GI_7106440	NA	mMA035244	scl000128.1_857
3.51766	2.15734	0.00497004	0.203757	9.73461	4930428G15Rik		RIKEN cDNA 4930428G15 gene		73856	mMC017447	scl36380.2.1_4
3.61312	5.06344	0.00178891	0.176096	14.8081	Arl6ip5	NM_022992	ADP-ribosylation factor-like 6 interacting protein 5	GI_14149749	65106	mMC016247	scl29713.3_34
3.74546	3.48287	0.00249739	0.181318	12.9189	Pbp2	NM_029595	phosphatidylethanlomine binding protein 2	GI_21313183	76400	mMC016152	scl28289.1.79_12
4.21728	3.47104	0.000728013	0.159891	21.3605	Pspc1	NM_025682	paraspeckle protein 1	GI_13385143	66645	mMR029758	scl0066645.2_243
4.50331	2.0111	0.00156478	0.172355	15.6401	Itpk1	NM_172584	inositol 1,3,4-triphosphate 5/6 kinase	GI_29789388	217837	mMC024346	scl0217837.1_325
5.39059	2.6427	0.00988898	0.225497	18.8991					NA	mMO035925	mmu-miR-210.miRNA-Tagged-Template
5.54304	2.29248	0.0094931	0.225497	19.4336	D730045B01Rik		RIKEN cDNA D730045B01 gene		77867	mMR029638	scl0077867.1_9
5.79656	3.32193	0.00889099	0.221361	20.3225	G630039L02		hypothetical protein G630039L02		268543	mMR027936	scl00268543.1_76
5.90983	2.35022	0.00864237	0.221361	20.7196	4921517J23Rik	XM_133714	RIKEN cDNA 4921517J23 gene	GI_51761850	70877	mMC014350	scl32182.11.1_0
5.97985	2.91855	0.00106616	0.16319	18.2885	MPyVgp6	NC_001515	Murine polyomavirus strain A2, complete genome.	GI_9627020	NA	mVI036585	9627020_126_rc | Polyomavirus sp.
6.31253	2.5222	0.00784639	0.219829	22.1314	4930517J16Rik		RIKEN cDNA 4930517J16 gene		74722	mMC016403	scl25495.1.1_6
6.54981	3.72147	0.0074332	0.217376	22.9633	Il1f9	NM_153511	interleukin 1 family, member 9	GI_23943829	215257	mMC002064	scl21204.5.1_17
